# Supplementary material for: Glycosylation Contributes to Thermostability and Proteolytic Resistance of rFIP-nha (Nectria haematococca)
Source: Molecules. 2023 Aug 31;28(17):6386. doi: 10.3390/molecules28176386 (PMC10490071; doi:10.3390/molecules28176386)
Supplement: Supplementary file 1 [file molecules-28-06386-s001.zip]

Archive with 1 entries (1 files):
- molecules-2569495-supplementary.pdf
